# Supplementary material for: Food taboos during pregnancy: meta-analysis on cross cultural differences suggests specific, diet-related pressures on childbirth among agriculturalists
Source: PeerJ. 2022 Jul 11;10:e13633. doi: 10.7717/peerj.13633 (PMC9281602; doi:10.7717/peerj.13633)
Supplement: Supplemental Information 1 — The dataset was analyzed in SPSS. Food type, Reason type and Subsistence pattern are nominal categories that were assigned to the following numeric values: Food type: 1 = Animal products; 2 = Plant products; 3 = Processed and miscellaneous products Reason type: 1 = Big baby and/or difficult delivery; 2 = Varied physiologic complications; 3 = No or unspecified physiologic complications Subsistence pattern: 1 = Agriculture; 2 = Non-agriculture The following variables on which chi-squared and z-tests were run: Reference, Food name, Food type, Reason, Reason type, Subsistence pattern, Location. Numeric codes associated to nominal variables are indicated in the SPSS file (Variable View) as well as in the article. [file peerj-10-13633-s001.zip]

Archive with 1 entries (1 files):
- Food Taboos_Maggiulli.sav
